# Supplementary material for: Identification of Protein Biomarker Signatures for Acute Myeloid Leukemia (AML) Using Both Nontargeted and Targeted Approaches
Source: Proteomes. 2021 Oct 30;9(4):42. doi: 10.3390/proteomes9040042 (PMC8628952; doi:10.3390/proteomes9040042)
Supplement: Supplementary file 1 [file proteomes-09-00042-s001.zip]

Archive with 1 entries (1 files):
- proteomes-1447462-supplementary.pdf
